# Supplementary material for: Emerging SARS-CoV-2 variants of concern evade humoral immune responses from infection and vaccination
Source: Sci Adv. 2021 Sep 3;7(36):eabj5365. doi: 10.1126/sciadv.abj5365 (PMC8442901; doi:10.1126/sciadv.abj5365)
Supplement: Supplementary file 2 — Table S1 [file sciadv.abj5365_table_s1.zip]

Archive with 1 entries (1 files):
- sciadv.abj5365_Table_S1.xlsx
