# Supplementary material for: Emerging SARS-CoV-2 variants of concern evade humoral immune responses from infection and vaccination
Source: Sci Adv. 2021 Sep 3;7(36):eabj5365. doi: 10.1126/sciadv.abj5365 (PMC8442901; doi:10.1126/sciadv.abj5365)
Supplement: Supplementary file 2 — Table S1 [file sciadv.abj5365_table_s1.zip › sciadv.abj5365_Table_S1.xlsx]

## Sheet: ED50s - convalescent patients
	SPIKE PROTEIN BINDING
PATIENT ID	WT	B.1.1.7	B.1.351	P.1
COSCA-004	2477	2544	861	678
COSCA-005	585	295	209	146
COSCA-006	2312	1503	1363	1012
COSCA-007	567	101	72	55
COSCA-009	401	153	144	94
COSCA-010	4626	2723	1748	1386
COSCA-012	205	10	10	10
COSCA-013	536	245	161	107
COSCA-015	125	62	54	49
COSCA-016	10	10	10	10
COSCA-019	1371	470	453	304
COSCA-020	492	233	157	92
COSCA-021	877	562	345	181
COSCA-022	187	64	45	35
COSCA-023	495	251	228	160
COSCA-024	544	390	180	161
COSCA-025	923	503	475	357
COSCA-027	1351	774	724	555
COSCA-028	1392	724	493	349
COSCA-029	313	117	87	59
COSCA-030	545	121	92	59
COSCA-031	338	137	122	63
COSCA-033	313	166	145	83
COSCA-034	197	65	54	46
COSCA-035	506	253	194	151
COSCA-036	1355	1299	850	514
COSCA-038	424	190	183	129
COSCA-039	379	116	56	49
COSCA-040	752	322	214	158
COSCA-041	403	275	182	122
COSCA-042	457	145	94	53
COSCA-101	2086	1205	1206	769
COSCA-103	11684	6404	6294	4510
COSCA-104	8839	4565	5042	4001
COSCA-105	2799	2136	1704	1274
COSCA-106	8764	6488	5900	4287
COSCA-109	3684	1473	1398	1138
COSCA-110	16442	12516	10562	7164
COSCA-111	9129	4477	5992	4771
COSCA-112	12310	5522	5650	4308
COSCA-115	18077	10249	9016	7720
COSCA-116	6065	4106	2862	2088
COSCA-117	4874	2498	2049	1533
COSCA-118	4081	2295	2249	1589
COSCA-119	4270	1373	1326	1258
COSCA-120	6196	4706	3836	3217
COSCA-123	4739	3743	3064	1903
COSCA-124	4883	3485	2077	1535
COSCA-201	1565	775	667	503
COSCA-202	3931	2247	1555	1290
COSCA-203	2651	1928	1400	1106
COSCA-204	153	81	53	49
COSCA-205	1510	653	624	361
COSCA-206	2654	1400	1410	1242
COSCA-207	12750	4238	4419	3633
COSCA-208	4145	2180	1379	905
COSCA-209	276	79	49	39

## Sheet: ID50s - convalescent patients
	PSEUDOVIRUS NEUTRALIZATION					AUTHENTIC VIRUS NEUTRALIZATION
PATIENT ID	WT	B.1.1.7	B.1.351	P.1		PATIENT ID	WT	B.1.351
COSCA-001	1802	942	439	1143		COSCA-004	480	160
COSCA-002	1552	796	807	1469		COSCA-005	160	240
COSCA-003	22262	22907	1744	1212		COSCA-006	640	160
COSCA-004	4352	3184	685	866		COSCA-007	240	20
COSCA-005	867	418	286	122		COSCA-008	1280	60
COSCA-006	2002	783	764	1349		COSCA-009	120	120
COSCA-007	1154	144	100	2457		COSCA-010	1280	240
COSCA-008	13035	16441	474	378		COSCA-011	960	960
COSCA-009	1607	979	1353	1431		COSCA-012	20	20
COSCA-010	15318	11067	2985	2156		COSCA-013	60	20
COSCA-011	6089	5723	2677	2562		COSCA-014	320	40
COSCA-012	100	100	100	100		COSCA-015	30	20
COSCA-013	407	124	149	100		COSCA-016	20	20
COSCA-014	1949	1444	1197	741		COSCA-017	80	30
COSCA-015	176	175	100	100		COSCA-019	60	40
COSCA-016	100	100	100	100		COSCA-020	320	80
COSCA-017	1345	745	381	343		COSCA-021	80	20
COSCA-019	100	100	100	100		COSCA-022	60	20
COSCA-020	2331	365	1085	722		COSCA-023	40	20
COSCA-021	2313	584	392	345		COSCA-024	120	30
COSCA-022	281	107	100	100		COSCA-025	240	80
COSCA-023	338	129	185	146		COSCA-026	120	320
COSCA-024	897	1055	310	607		COSCA-027	160	30
COSCA-025	686	472	493	767		COSCA-028	1280	30
COSCA-026	1013	826	833	381		COSCA-029	40	20
COSCA-027	1284	960	100	152		COSCA-030	80	20
COSCA-028	1891	1193	255	814		COSCA-031	160	20
COSCA-029	212	120	100	100		COSCA-033	80	20
COSCA-030	443	104	100	100		COSCA-034	60	20
COSCA-031	359	169	100	118		COSCA-035	80	30
COSCA-033	480	294	162	277		COSCA-036	640	320
COSCA-034	335	270	100	100		COSCA-037	40	40
COSCA-035	853	634	183	294		COSCA-038	120	20
COSCA-036	1777	2077	1400	1973		COSCA-039	60	20
COSCA-037	263	319	136	100		COSCA-040	160	20
COSCA-038	821	564	119	370		COSCA-041	120	20
COSCA-039	144	100	100	100		COSCA-042	120	20
COSCA-040	684	514	100	178		COSCA-101	320	60
COSCA-041	421	500	100	100		COSCA-103	1280	480
COSCA-042	753	419	100	100		COSCA-104	1280	240
COSCA-101	2028	1195	641	596		COSCA-105	480	320
COSCA-103	6748	7709	1603	1518		COSCA-106	1280	1280
COSCA-104	3698	2676	792	2003		COSCA-109	960	30
COSCA-105	2031	3463	491	540		COSCA-110	1280	1280
COSCA-106	10877	7668	3590	6535		COSCA-111	480	480
COSCA-107	6345	4955	3223	3536		COSCA-112	1280	1280
COSCA-109	2000	2282	501	1325		COSCA-113	240	120
COSCA-110	20464	9489	4227	6197		COSCA-114	480	80
COSCA-111	2853	2709	795	1386		COSCA-115	1280	160
COSCA-112	9285	11329	2208	3862		COSCA-116	960	640
COSCA-113	1218	972	305	892		COSCA-117	480	60
COSCA-114	2371	2493	1272	1312		COSCA-118	320	320
COSCA-115	6012	10949	926	3857		COSCA-119	960	160
COSCA-116	5097	10046	1880	4816		COSCA-120	640	80
COSCA-117	2232	2055	269	919		COSCA-123	640	40
COSCA-118	4317	4380	952	2205		COSCA-124	960	160
COSCA-119	4303	2198	303	1861		COSCA-201	240	20
COSCA-120	3348	2335	2949	3723		COSCA-202	1280	240
COSCA-123	8523	4629	542	3927		COSCA-203	320	60
COSCA-124	7653	3453	622	2301		COSCA-204	30	20
COSCA-201	4329	1905	252	1072		COSCA-205	160	80
COSCA-202	10092	5464	1546	8010		COSCA-206	960	60
COSCA-203	2834	3080	529	1910		COSCA-207	1280	120
COSCA-204	235	111	100	100		COSCA-208	640	240
COSCA-205	1975	2524	162	1136		COSCA-209	40	20
COSCA-206	2621	2525	532	2134
COSCA-207	24300	10809	4052	24300
COSCA-208	5866	5036	2890	4058
COSCA-209	191	253	100	100

## Sheet: ED50s - vaccinee sera
	SPIKE PROTEIN BINDING
PARTICIPANT ID	WT	B.1.1.7	B.1.351	P.1
100	2505.2	1256.38	835.302	684.81
132	8037.22	4240.83	3110.68	2596.73
169	4253.02	2129.36	1443.15	1418.45
174	5214.56	2552.66	2149.25	1777.26
180	2600.91	1300	1034.01	836.366
264	6289.51	3966.63	2819.29	2447.85
265	3326.65	1424.95	1381.24	1079.72
292	3331.9	1766.61	1316.89	1088.28
319	45	10	10	10
336	4386.45	2119.38	1673.2	1412.42
393	10211.9	4927.67	4065.82	3102.38
442	2487.22	1415.57	1109	933.982
443	4394.8	2440.35	2043.97	1685.38
471	3734.49	1733.44	1649.28	1421.27
490	3618.64	1827.35	1288.96	1032.9
500	3817.71	1606.7	1240.64	1022.07
502	6093.31	3339.92	1972.12	1798.64
591	2170.97	1085.7	860.899	704.655
655	6242.56	3913.8	2965.16	1938.6
679	3842.19	1912.99	1584.16	1426.96
710	5802.79	3842.76	2247.19	2203.92
712	2149.37	1552.26	1358.76	1016.45
764	4126.76	1948.55	1503.25	1370.98
790	6151.68	3351.11	2545.06	2001.47
823	10629.8	4859.81	4105.93	3809.89
945	4640.62	3160.29	2325.4	1951.35
999	1359.18	732.741	562.932	498.887
1068	2004.98	1057.89	850.011	663.515
1137	10710.9	4365.15	3304.71	2566.27
1169	5920.11	2849.02	2419.89	2148.84
1182	5706.89	2801.93	1801.17	1647.23
1192	6116.31	4015.05	3404.31	3144.43
1260	6147.44	2276.93	2615.68	1477.02
1293	3031.14	1380.51	1107.24	843.574
1297	3889.4	1973.62	1354.77	1296.76
1319	8558.19	4116.49	2550.56	2280.22
1321	4186.55	2210.73	1617.58	1459.84
1324	11283	6119.95	4833.45	4549.89
1332	2880.34	1419.39	1228.63	1108.3
1473	4946.88	2889.58	1546.02	1552.74
1515	15815.6	7861.9	5154.65	4439.55
1518	1668.33	1007.31	701.591	602.862
1669	4823.84	2610.16	1898.75	1619.79
1679	11068.1	5171.71	3544.99	2819.96
1737	3399.98	1480.44	1264.78	979.954
1738	2564.17	1570.86	1131.94	1172.96
1844	3384.55	1528.84	1138.33	927.879
1880	6059.22	3749.53	2758.29	2720.83
1897	1775.13	1025.46	611.518	543.605
1949	5290.99	3137.39	2379.76	1737.68

## Sheet: ID50s - vaccinee sera
	SPIKE PROTEIN BINDING
PARTICIPANT ID	WT	B.1.1.7	B.1.351	P.1
100	2334	1183	364	757
132	6045	1529	693	1065
169	1478	839	647	327
174	1781	851	498	1410
180	1473	875	309	258
264	6647	2586	1365	1874
265	3256	824	397	829
292	1598	647	124	575
319	100	100	100	100
336	1102	767	371	608
393	4853	2295	1435	2429
442	5792	4101	1063	1537
443	2461	2575	373	1349
471	1580	657	431	1188
490	1308	1446	1072	524
500	4055	2735	100	991
502	3042	1471	530	2465
591	1863	506	172	706
655	3799	1939	1439	1905
679	947	264	157	397
710	3002	1769	598	958
712	1021	866	308	448
764	1918	625	204	740
790	2275	1509	388	963
823	2981	1703	1034	1663
945	2536	933	582	1423
999	556	634	253	438
1068	1179	670	416	1023
1137	3654	1908	853	2459
1169	3886	1220	973	4584
1182	3020	1141	762	5402
1192	2450	1287	625	2281
1260	1013	924	432	350
1293	712	918	207	206
1297	1706	1110	325	1256
1319	2661	3192	409	415
1321	1727	1280	768	1811
1324	3474	6862	3046	3133
1332	1206	293	164	532
1473	2337	2312	770	1442
1515	6844	4141	947	3486
1518	1392	884	741	1575
1669	1382	991	482	658
1679	5848	9416	1019	5782
1737	1321	1208	374	1201
1738	1619	685	439	405
1844	694	368	356	1067
1880	1761	849	736	1662
1897	1118	561	384	1018
1949	2913	2490	1499	1807

## Sheet: IC50s - NAbs
		PSEUDOVIRUS NEUTRALIZATION
Epitope	NAb ID	WT	B.1.1.7	B.1.351	P.1
RBD	COVA2-15	0.001868	0.004647	0.1399	0.49185
	COVA1-18	0.000686	0.001121	50	50
	COVA2-07	0.016525	0.01553	0.8093	0.96105
	COVA2-39	0.02524	0.009164	50	50
	COVA2-29	0.026105	0.01348	50	50
	COVA2-04	0.523933	0.084965	50	50
	COVA1-12	0.023265	0.02039	50	50
	COVA2-05	18.48	3.7035	8.281	4.03567
NTD	COVA1-22	0.01183	50	50	6.1655
	COVA2-17	0.060297	0.3149	50	50
other	COVA1-21	0.08187	4.602	50	50
	COVA1-16	0.167433	0.12141	0.03343	0.02802
	COVA1-25	1.4724	3.2895	6.5695	0.88125
	COVA2-02	23.295	1.47333	23.765	2.357
