# Supplementary material for: Emerging SARS-CoV-2 variants of concern evade humoral immune responses from infection and vaccination
Source: Sci Adv. 2021 Sep 3;7(36):eabj5365. doi: 10.1126/sciadv.abj5365 (PMC8442901; doi:10.1126/sciadv.abj5365)
Supplement: Supplementary file 3 — Members of the collective authorship cohort [file sciadv.abj5365_members_of_the_collective_authorship_cohort.zip]

Archive with 1 entries (1 files):
- sciadv.abj5365_Members_of_the_collective_authorship_cohort.docx
